# Supplementary material for: Multi-year crop rotation and quicklime application promote stable peanut yield and high nutrient-use efficiency by regulating soil nutrient availability and bacterial/fungal community
Source: Front Microbiol. 2024 May 17;15:1367184. doi: 10.3389/fmicb.2024.1367184 (PMC11140132; doi:10.3389/fmicb.2024.1367184)
Supplement: Supplementary file 2 [file Table_1.XLS]

## Sheet: Sheet1
	Table S1 Sequence number of bacteria and fungi in different samples
	Sample name	Bacteria sequence number			Fungi sequence number
		Replicate 1	Replicate 2	Replicate 3	Replicate 1	Replicate 2	Replicate 3
	Base	22452	24877	24336	65401	57784	42714
	T1-3Y	21850	18566	25144	68821	53137	51448
	T2-3Y	26409	24052	25895	73649	69784	71469
	T3-3Y	27782	25649	25648	60648	73328	55432
	T4-3Y	23079	27103	28132	64480	68789	51810
	T5-3Y	28929	18184	27532	70692	71877	66811
	T1-5Y	51568	45842	52469	67350	50875	66920
	T2-5Y	55825	66430	50383	85397	53659	84191
	T3-5Y	63634	56942	50410	65263	70707	79366
	T4-5Y	57341	61816	63037	75991	57639	99052
	T5-5Y	51169	54646	55839	60599	86056	58116
