# Supplementary material for: Multi-year crop rotation and quicklime application promote stable peanut yield and high nutrient-use efficiency by regulating soil nutrient availability and bacterial/fungal community
Source: Front Microbiol. 2024 May 17;15:1367184. doi: 10.3389/fmicb.2024.1367184 (PMC11140132; doi:10.3389/fmicb.2024.1367184)
Supplement: Supplementary file 3 [file Table_2.XLS]

## Sheet: Sheet1
	Table S2 The network information in different samples.
	Network link numbers under different treatments
	Treatment	Relationship	Bacteria to bacteria	Bacteria to fungi	Fungi to fungi
	T1-3Y	Positive	141	313	187
		Negative	117	261	79
	T1-5Y	Positive	144	341	213
		Negative	129	228	91
	T2-3Y	Positive	290	373	197
		Negative	92	257	102
	T2-5Y	Positive	128	268	167
		Negative	134	228	67
	T3-3Y	Positive	136	280	148
		Negative	106	240	108
	T3-5Y	Positive	164	347	166
		Negative	100	240	126
	T4-3Y	Positive	255	415	200
		Negative	87	226	116
	T4-5Y	Positive	129	268	138
		Negative	113	206	105
	T5-3Y	Positive	124	305	252
		Negative	132	256	91
	T5-5Y	Positive	214	288	217
		Negative	118	168	117
	Treatment	Id	Degree	Weight_degree	Closeness_centrality	Betweenness_centrality	Eigenvector_centrality
	T1-3Y	OTU7619Bacteria	5	4.99495	0.000475664	9898	8.33e-09
		OTU2141Fungi	10	9.99263	0.000472301	9591	5.69e-07
	T1-5Y	OTU7697Bacteria	11	10.9871	0.000342933	8546	0.252087
		OTU1392Fungi	13	12.983	0.00034235	8275	0.306779
	T2-3Y	OTU228Bacteria	11	10.9825	7.42e-05	3668	1.12e-05
		OTU2124Fungi	5	4.99125	7.35e-05	3600	9.75e-08
	T2-5Y	OTU2011Fungi	6	5.98998	0.000406363	5238	0.00120835
		OTU8142Bacteria	7	6.99355	0.000408183	5209	0.0112151
	T3-3Y	OTU2044Fungi	6	5.99228	0.00015435	7455	2.23e-07
		OTU8471Bacteria	9	8.98641	0.00015538	7322	3.69e-11
	T3-5Y	OTU2013Fungi	9	8.98453	0.000518321	9858	0.0500424
		OTU7451Bacteria	13	12.9855	0.000521012	9847	0.419507
	T4-3Y	OTU2106Fungi	8	7.98395	5.93e-05	3417	2.23e-05
		OTU8406Bacteria	11	10.9845	5.93e-05	3193	0
	T4-5Y	OTU7590Bacteria	6	5.99358	0.000384093	9514	2.46e-10
		OTU2117Fungi	10	9.98703	0.000389314	9482	1.36e-09
	T5-3Y	OTU8097Bacteria	3	2.99542	0.000113241	6612	0.000138976
		OTU2072Fungi	10	9.98482	0.000112897	6543	0.0552963
	T5-5Y	OTU458Bacteria	10	9.98215	0.000308124	8670	7.46e-05
		OTU1276Fungi	17	16.9776	0.000301363	8001	0
