# Supplementary material for: Multi-year crop rotation and quicklime application promote stable peanut yield and high nutrient-use efficiency by regulating soil nutrient availability and bacterial/fungal community
Source: Front Microbiol. 2024 May 17;15:1367184. doi: 10.3389/fmicb.2024.1367184 (PMC11140132; doi:10.3389/fmicb.2024.1367184)
Supplement: Supplementary file 4 [file Table_3.XLS]

## Sheet: Sheet1
	Table S3 The functions of bacteria in soil under different treatments
	Functional groups	Base	T1-3Y	T2-3Y	T3-3Y	T4-3Y	T5-3Y	T1-5Y	T2-5Y	T3-5Y	T4-5Y	T5-5Y
	Aerobic_chemoheterotrophy	7184.33	5482.67	7109.67	6424.33	5999.67	6258	8343.67	12573.7	12898	14806	13804
	Aliphatic_non_methane_hydrocarbon_degradation	5.66667	16.3333	11.3333	51.3333	5	10.6667	13.6667	382.333	58.6667	8.66667	53.6667
	Animal_parasites_or_symbionts	349	534	952	649.333	665.333	499	705.333	1394.33	1215.33	760	1041.33
	Anoxygenic_photoautotrophy	5.33333	17.3333	11.6667	82.6667	6.33333	42.3333	20.3333	21.3333	122.667	19.6667	98
	Anoxygenic_photoautotrophy_S_oxidizing	5.33333	17.3333	11.6667	82.6667	6.33333	42.3333	20.3333	21.3333	122.667	19.6667	98
	Aromatic_compound_degradation	713.667	327	321	568	415.333	635.667	420	980.667	1360.67	1306.33	1661.33
	Aromatic_hydrocarbon_degradation	8.66667	21.3333	12.3333	52.6667	16	30.6667	28.3333	398.667	62.6667	18.3333	65.6667
	Arsenate_detoxification	4.66667	0	0	1	0.333333	2.66667	0	0	2	0	20.6667
	Cellulolysis	249.667	392	541.667	163	392.667	245.667	1487	1304.67	463.667	1511	1193
	Chemoheterotrophy	7464	5870.67	7407.67	6814	6580.67	6634.33	8546.67	13639.7	13773.7	15363	14234.3
	Chitinolysis	6.66667	8.66667	5.33333	49	21.6667	34	10	20.3333	293	44	154.667
	Chloroplasts	131.333	37	50.6667	39	88.6667	49.3333	166.333	136.333	97.3333	208	96.3333
	Cyanobacteria	240.333	71	122.667	250.333	87.3333	103	330	153.667	292	249	283.333
	Dark_hydrogen_oxidation	2.66667	44	6.33333	22	1.66667	3.33333	24	37.6667	45.6667	4.33333	6.33333
	Dark_oxidation_of_sulfur_compounds	11.6667	14	6.33333	40.3333	4	8.66667	44.6667	174.667	65.6667	15	41.3333
	Dark_thiosulfate_oxidation	8	4.66667	2.33333	7	2	3.66667	18.3333	69	4	10	22.6667
	Denitrification	7.66667	60.3333	18.3333	103.333	7.33333	44	25.6667	38.3333	158.333	20.3333	100
	Dissimilatory_arsenate_reduction	4.66667	0	0	1	0.333333	2.66667	0	0	2	0	20.6667
	Fermentation	353.667	1095.67	924.333	403	718	382.667	102.667	266	626	120	213
	Fumarate_respiration	23.6667	33.6667	1	27.6667	54.3333	27.3333	0	0.333333	5.33333	0.333333	2
	Human_gut	57.6667	122.667	3.66667	66.3333	138.667	76.3333	2	11.6667	6.33333	2.33333	9.66667
	Human_pathogens_all	278	404	915.333	575.333	468.333	399	636	1337.67	1205.67	736.333	1010.67
	Human_pathogens_diarrhea	23.6667	33.3333	1	25.3333	54	26	0	0	0.666667	0.333333	0
	Human_pathogens_gastroenteritis	23.6667	33.3333	1	25.3333	54	26	0	0	0.666667	0.333333	0
	Human_pathogens_pneumonia	132.333	116.333	116.333	162.667	259.333	159.333	380.667	493.333	667.667	409.333	609
	Hydrocarbon_degradation	8.66667	21.3333	12.3333	52.6667	16	30.6667	28.6667	399.667	73.6667	18.3333	65.6667
	Intracellular_parasites	33.3333	42.3333	62.3333	36.3333	35.3333	45.6667	390	322.333	149.333	264.333	140
	Invertebrate_parasites	8.33333	13.3333	11.3333	15.3333	4	13.6667	34	101.333	79.6667	35	53.6667
	Iron_respiration	53.3333	64.6667	64.6667	15.6667	79.3333	22	219	296.333	24.6667	211.333	123.333
	Mammal_gut	57.6667	122.667	3.66667	66.3333	138.667	76.3333	2	11.6667	6.33333	2.33333	9.66667
	Manganese_oxidation	185	122	101	128.333	175.667	108.667	353.667	552.667	387.667	690	314
	Methanol_oxidation	47.3333	85.6667	47.3333	66.6667	48.3333	40.3333	76.3333	398.667	129	316.667	118
	Methanotrophy	2	2.66667	0	0.666667	4.66667	3.33333	0	0	0	0	0
	Methylotrophy	49.3333	88.3333	47.3333	67.3333	53	43.6667	76.3333	398.667	129	316.667	118
	Nitrate_denitrification	7.66667	60.3333	18.3333	103.333	7.33333	44	25.6667	38.3333	158.333	20.3333	100
	Nitrate_reduction	209.667	822.667	178	414.667	311.333	279.333	292	524.333	1030.67	343.333	708.333
	Nitrate_respiration	34.6667	138.667	21.6667	138.667	66	75.3333	39.3333	87.3333	229	23.6667	113.333
	Nitrite_ammonification	23.6667	33.3333	1	27.6667	54	27.3333	0	0.333333	5.33333	0.333333	2
	Nitrite_denitrification	7.66667	60.3333	18.3333	103.333	7.33333	44	25.6667	38.3333	158.333	20.3333	100
	Nitrite_respiration	33	94.3333	19.3333	131.667	62.6667	73	25.6667	39	165.333	21	102
	Nitrogen_fixation	697.333	451	665.333	339.667	484.333	439.667	721.667	754.333	420.667	1156.67	745.333
	Nitrogen_respiration	34.6667	138.667	21.6667	138.667	66	75.3333	39.3333	87.3333	229	23.6667	113.333
	Nitrous_oxide_denitrification	7.66667	60.3333	18.3333	103.333	7.33333	44	25.6667	38.3333	158.333	20.3333	100
	Oxygenic_photoautotrophy	240.333	71	122.667	250.333	87.3333	103	330	153.667	292	249	283.333
	Photoautotrophy	245.667	88.3333	134.333	333	93.6667	145.333	350.333	175	414.667	268.667	381.333
	Photoheterotrophy	45	41	40	107	31	75.6667	64.3333	220.667	196.333	103.667	182
	Phototrophy	285.333	112	162.667	357.333	118.333	178.667	394.333	374.333	488.333	352.667	465.333
	Plant_pathogen	4	7	2.66667	9	4.33333	3	14.6667	184	23.6667	9.66667	11.6667
	Predatory_or_exoparasitic	132.667	119.667	134.667	239	121.667	171.333	470.333	827.333	745	881.333	703.333
	Respiration_of_sulfur_compounds	12	11.3333	0	9	24	14.3333	0	0	0	0	0
	Sulfur_respiration	3	2.33333	0	1.66667	4.33333	2	0	0	0	0	0
	Ureolysis	380.667	244.333	240.333	350.667	494.333	400.667	390.667	1219.67	1104	1053.33	1047.67
	Xylanolysis	6.66667	9.66667	68.3333	9.33333	14.6667	10	27	83.3333	73	26.6667	36
